# Supplementary material for: Enhancing bulb yield through nitrogen fertilization and the use of hybrid onion (Alluim cepa L.) varieties in northwest Ethiopia
Source: PLoS One. 2024 Oct 24;19(10):e0312394. doi: 10.1371/journal.pone.0312394 (PMC11500932; doi:10.1371/journal.pone.0312394)
Supplement: S1 Data — (XLS) [file pone.0312394.s002.xls]

## Sheet: FINAL ALL PAR
Location	Var	N	Trt	Rep	Plot	LNPP	PH	DPM	BD	AVBW	TYTH	UMY	MYPH
Koga	RUSSET	0	1	1	1	8	49.8333	97	64.215	95.217	26.5293	0.576367	25.9529
Koga	RUSSET	0	1	2	18	8.5	50.8	95	69.0275	100.064	29.7523	0.424063	29.3282
Koga	RUSSET	0	1	3	48	7.33333	46.5	87	59.7625	89.701	25.918	0.541445	25.3766
Koga	REDCOACH	0	5	1	5	9	49.1667	101	62.15	97.62	20.2241	0.53918	19.685
Koga	REDCOACH	0	5	2	19	8.33333	42.5	115	61.265	80.4	20.7174	0.584883	20.1325
Koga	REDCOACH	0	5	3	44	8.16667	52.6667	110	63.4025	89.455	23.1403	0.677969	22.4623
Koga	JAMBAR	0	9	1	9	9.16667	50.6667	101	62.9725	103.17	27.1643	0.512188	26.6521
Koga	JAMBAR	0	9	2	30	9.16667	53.6667	103	64.005	99.9	26.9491	0.570508	26.3786
Koga	JAMBAR	0	9	3	33	8.16667	51.8333	94	61.38	96.728	20.7058	0.544414	20.1614
Koga	BOMBYRED	0	13	1	13	6.16	51.3333	114	53.3625	78.9	17.9719	0.619453	17.3525
Koga	BOMBYRED	0	13	2	29	9	47.1667	112	61.6225	61.1	16.494	0.489844	16.0042
Koga	BOMBYRED	0	13	3	37	10.8333	58	114	54.575	63.968	16.5756	0.560195	16.0154
Koga	RUSSET	41	2	1	2	9	50.3333	101	66.6375	99.63	29.7616	0.585938	29.1757
Koga	RUSSET	41	2	2	27	7.83333	49.1667	92	63.1825	114.815	20.5334	0.309531	20.2239
Koga	RUSSET	41	2	3	47	8.33333	48	88	67.9425	99.4	31.0537	0.265703	30.788
Koga	REDCOACH	41	6	1	6	8.83333	52.8333	102	63.7475	100.067	21.3613	0.63875	20.7225
Koga	REDCOACH	41	6	2	26	10.3333	51.8333	93	65.1875	83.351	27.8387	0.55	27.2887
Koga	REDCOACH	41	6	3	43	8.5	53	109	71.86	92	27.4218	0.502734	26.9191
Koga	JAMBAR	41	10	1	10	10.1667	61.3333	103	65.5	115.598	32.6961	0.436406	32.2596
Koga	JAMBAR	41	10	2	17	9.66667	56	100	67.4425	86.9	25.1911	0.535273	24.6558
Koga	JAMBAR	41	10	3	34	9	51.5	103	66.5225	100.268	28.0652	0.659727	27.4054
Koga	BOMBYRED	41	14	1	14	9.83333	57.3333	115	58.175	81.549	19.248	0.4575	18.7905
Koga	BOMBYRED	41	14	2	20	9.16667	52.5	113	62.3325	67.5	19.8669	0.560078	19.3068
Koga	BOMBYRED	41	14	3	38	9.5	57.8333	116	56.0525	68.55	21.995	0.603672	21.3913
Koga	RUSSET	82	3	1	3	11.6	52.8333	102	73.445	112.137	32.4247	0.232813	32.1919
Koga	RUSSET	82	3	2	32	8.5	51.3333	92	72.1225	132.497	25.2905	0.209453	25.0811
Koga	RUSSET	82	3	3	46	8.83333	50.8333	89	78.3725	104.6	26.0518	0.290078	25.7617
Koga	REDCOACH	82	7	1	7	10.3333	56.6667	105	70.8075	105.622	24.5182	0.593633	23.9246
Koga	REDCOACH	82	7	2	28	9.5	54	98	62.5925	107.626	28.7562	0.44207	28.3141
Koga	REDCOACH	82	7	3	42	9	55.8333	107	62.245	102.2	27.6025	0.470313	27.1322
Koga	JAMBAR	82	11	1	11	10.3333	64.8333	104	75.5325	125.9	39.8598	0.428125	39.4317
Koga	JAMBAR	82	11	2	22	10.6667	55.8333	93	75.5125	119.525	31.9224	0.654687	31.2677
Koga	JAMBAR	82	11	3	35	9.16667	58.1667	105	74.555	105.7	26.789	0.479328	26.3097
Koga	BOMBYRED	82	15	1	15	10.6667	58.6667	117	68.035	90	20.8539	0.64957	20.2043
Koga	BOMBYRED	82	15	2	25	9.66667	51.1667	107	64.1875	96.8	22.8987	0.589063	22.3097
Koga	BOMBYRED	82	15	3	39	9.83333	56.1667	117	64.18	95.4	19.8711	0.518203	19.3529
Koga	RUSSET	123	4	1	4	8.16667	52.5	104	71.3875	100.594	32.56	0.45625	32.1038
Koga	RUSSET	123	4	2	24	7.83333	54.1667	113	69.4725	118	29.2795	0.517148	28.7623
Koga	RUSSET	123	4	3	45	9	52.5	91	68.3725	101	24.0145	0.537031	23.4774
Koga	REDCOACH	123	8	1	8	9	48.8333	109	66.4675	103.726	26.1057	0.362812	25.7429
Koga	REDCOACH	123	8	2	23	10.8333	53.5	114	65.1575	100.168	22.4316	0.554219	21.8774
Koga	REDCOACH	123	8	3	41	9.16667	58.5	96	62.485	100.337	21.7352	0.488047	21.2471
Koga	JAMBAR	123	12	1	12	9.66667	63.5	111	74.8575	120.293	36.7704	0.426836	36.3435
Koga	JAMBAR	123	12	2	31	10.65	52	107	58.4625	113	16.7621	0.476562	16.2855
Koga	JAMBAR	123	12	3	36	9.916	52.6667	108	69.185	102.5	26.3629	0.378906	25.984
Koga	BOMBYRED	123	16	1	16	10.3333	58.1667	120	60.0175	85.5	20.3653	0.522344	19.8429
Koga	BOMBYRED	123	16	2	21	9.5	48.6667	107	55.44	73.381	18.6	0.668945	17.9311
Koga	BOMBYRED	123	16	3	40	10	54.8333	119	60.8725	82.6	20.9724	0.475277	20.4971
Woramit	RUSSET	0	1	1	1	9.2	58.6	82	65.11	100.6	27.5825	0.487461	27.095
Woramit	RUSSET	0	1	2	18	7.9	54.6	88	62.8025	96.8	20.56	0.507461	20.0525
Woramit	RUSSET	0	1	3	48	8	41	101	51.14	89.6	20.8294	0.632773	20.1966
Woramit	REDCOACH	0	5	1	5	8.6	60.4	100	62.3425	95.88	27.4529	0.771484	26.6814
Woramit	REDCOACH	0	5	2	19	8.2	48.8	100	63.61	81.5	17.8637	0.721094	17.1427
Woramit	REDCOACH	0	5	3	44	6.8	52	96	63.6225	98.5	18.5322	0.466016	18.0662
Woramit	JAMBAR	0	9	1	9	10	56.8	100	65.6575	103	25.9043	0.669531	25.2347
Woramit	JAMBAR	0	9	2	30	9.8	58.2	102	63.975	102.8	21.1855	0.669766	20.5158
Woramit	JAMBAR	0	9	3	33	8.5	48.2	108	65.285	85.5	17.8293	0.482969	17.3463
Woramit	BOMBYRED	0	13	1	13	8.6	54.4	103	58.535	88.2	21.5595	0.563867	20.9957
Woramit	BOMBYRED	0	13	2	29	9.6	51.4	107	64.0925	64.8	21.6757	0.791055	20.8846
Woramit	BOMBYRED	0	13	3	37	8.8	53.6	108	60.81	65.461	14.4922	0.652344	13.8398
Woramit	RUSSET	41	2	1	2	10	59.2	81	67.4825	106.9	31.0381	0.368594	30.6695
Woramit	RUSSET	41	2	2	27	9.4	59	88	72.9375	101.7	33.0528	0.387109	32.6657
Woramit	RUSSET	41	2	3	47	8.6	48.4	98	55.905	92.5	26.0135	0.507812	25.5057
Woramit	REDCOACH	41	6	1	6	9	61	101	67.755	98.5	29.5825	0.33	29.2525
Woramit	REDCOACH	41	6	2	26	9	58.8	108	64.99	88.7	22.3086	0.774961	21.5336
Woramit	REDCOACH	41	6	3	43	7.2	53	90	65.31	99.7	23.5063	0.648242	22.858
Woramit	JAMBAR	41	10	1	10	10.5	60.2	96	66.7075	114.6	32.082	0.490898	31.5911
Woramit	JAMBAR	41	10	2	17	9	56.4	98	66.855	109.1	24.5346	0.503633	24.0309
Woramit	JAMBAR	41	10	3	34	9.4	53.6	109	72.4675	92.8	19.0469	0.450195	18.5967
Woramit	BOMBYRED	41	14	1	14	9	56.2	104	65.1275	90.6	22.9053	0.45	22.4553
Woramit	BOMBYRED	41	14	2	20	9	52.6	108	64.73	72.524	27.9524	0.611445	27.341
Woramit	BOMBYRED	41	14	3	38	8.2	54.2	109	65.2	85.3	17.3242	0.651602	16.6726
Woramit	RUSSET	82	3	1	3	10.59	61	85	77.3075	119.1	42.675	0.35793	42.3171
Woramit	RUSSET	82	3	2	32	7.2	56.4	88	74.22	130.3	41.5918	0.319844	41.272
Woramit	RUSSET	82	3	3	46	9	50	96	72.1025	103.5	36.6727	0.459883	36.2129
Woramit	REDCOACH	82	7	1	7	9.5	62	104	73.3525	107.8	32.675	0.327266	32.3477
Woramit	REDCOACH	82	7	2	28	8.2	49.8	108	59.565	99.2	35.5746	0.61875	34.9559
Woramit	REDCOACH	82	7	3	42	8.4	55	88	70.3575	101.6	29.293	0.509375	28.7836
Woramit	JAMBAR	82	11	1	11	11	62	98	81.9275	123	34.9356	0.571211	34.3644
Woramit	JAMBAR	82	11	2	22	9.4	52.2	100	67.3825	108.5	33.3438	0.415625	32.9281
Woramit	JAMBAR	82	11	3	35	9.89	58.6	110	79	104.5	25.5584	0.559883	24.9985
Woramit	BOMBYRED	82	15	1	15	9	58.4	105	69.4725	113.3	24.1111	0.561719	23.5494
Woramit	BOMBYRED	82	15	2	25	11.4	60.2	109	65.4775	120.3	39.4467	0.619141	38.8276
Woramit	BOMBYRED	82	15	3	39	9.2	57.4	110	67.215	103.2	22.75	0.612148	22.1379
Woramit	RUSSET	123	4	1	4	11	60.6	90	70.5	108.4	35.4883	0.248438	35.2398
Woramit	RUSSET	123	4	2	24	8	59.6	85	65.9325	110.5	37.2445	0.507148	36.7373
Woramit	RUSSET	123	4	3	45	9.8	42.4	100	67.5275	94.7	35.2734	0.533125	34.7403
Woramit	REDCOACH	123	8	1	8	9	63.6	107	69.36	102.4	31.4883	0.321523	31.1668
Woramit	REDCOACH	123	8	2	23	10	62	102	75.7275	95.6	33.8709	0.3	33.5709
Woramit	REDCOACH	123	8	3	41	8	54	96	65.4775	100.472	25.2634	0.482656	24.7807
Woramit	JAMBAR	123	12	1	12	11	61.5	100	77.3225	119.8	34.4235	0.528906	33.8946
Woramit	JAMBAR	123	12	2	31	10.23	64.8	102	65.96	114.5	32.6914	0.429648	32.2618
Woramit	JAMBAR	123	12	3	36	10.2	57	111	75.6025	99.2	24.2059	0.510938	23.695
Woramit	BOMBYRED	123	16	1	16	9	60.6	106	64.7275	107.2	24.1797	0.417187	23.7625
Woramit	BOMBYRED	123	16	2	21	9.4	47.6	110	51.18	88.9	35.3883	0.588672	34.7996
Woramit	BOMBYRED	123	16	3	40	10	54.8	112	62.5225	94.5	21.9648	0.764062	21.2008
Woreta	RUSSET	0	1	1	1	7.6	38.34	96	49.53	61.2	15.7068	0.566406	15.1404
Woreta	RUSSET	0	1	2	18	6.6	37.4	96	77.5425	60.3	13.8789	0.5875	13.2914
Woreta	RUSSET	0	1	3	48	7	35.8	95	47.8025	54.7	20.8294	0.550781	20.2786
Woreta	REDCOACH	0	5	1	5	8	34	101	50.72	59.1	10.7656	0.519531	10.2461
Woreta	REDCOACH	0	5	2	19	10.8	40.2	96	77.6475	73.4	10.4805	0.292969	10.1875
Woreta	REDCOACH	0	5	3	44	8.6	37.4	101	46.165	63.1	13.8242	0.626563	13.1977
Woreta	JAMBAR	0	9	1	9	8.2	34.16	96	43.8075	56.8	11.7773	0.632812	11.1445
Woreta	JAMBAR	0	9	2	30	9.4	34.6	94	67	58.8	12.5391	0.467969	12.0711
Woreta	JAMBAR	0	9	3	33	7	37.8	94	54.2	59.3	24.1643	0.570312	23.594
Woreta	BOMBYRED	0	13	1	13	9	33.46	106	56.0125	65.7	15.8711	0.742188	15.1289
Woreta	BOMBYRED	0	13	2	29	11.2	39	96	73.58	69.6	16.6076	0.66875	15.9388
Woreta	BOMBYRED	0	13	3	37	10.8	39	96	47.3325	63.5	14.4727	0.745313	13.7273
Woreta	RUSSET	41	2	1	2	8	42.24	98	53.005	69.5	17.1992	0.285156	16.9141
Woreta	RUSSET	41	2	2	27	7.4	36.2	96	63.975	70.9	15.2461	0.446094	14.8
Woreta	RUSSET	41	2	3	47	7.5	40	97	51.87	58.5	26.0135	0.421094	25.5924
Woreta	REDCOACH	41	6	1	6	8.6	52.06	103	66.845	67.8	13.9766	0.392969	13.5836
Woreta	REDCOACH	41	6	2	26	8.2	37.2	101	83.355	78.1	15.3381	0.414	14.9241
Woreta	REDCOACH	41	6	3	43	10	40.2	100	56.8	85.3	15.5535	0.670781	14.8827
Woreta	JAMBAR	41	10	1	10	8.4	34.48	97	55.785	58.2	13.8359	0.488281	13.3477
Woreta	JAMBAR	41	10	2	17	9.2	40.2	103	57.9425	65.2	15.1914	0.604375	14.587
Woreta	JAMBAR	41	10	3	34	9.2	42	95	55.1175	66.4	30.6961	0.489063	30.207
Woreta	BOMBYRED	41	14	1	14	10.6	45.26	110	65.54	63.1	17.5756	0.649219	16.9264
Woreta	BOMBYRED	41	14	2	20	11	44.4	96	52.205	71.8	14.5482	0.71875	13.8294
Woreta	BOMBYRED	41	14	3	38	11	45	99	71.37	74.1	15.2305	0.619531	14.6109
Woreta	RUSSET	82	3	1	3	8.2	42.24	99	72.8625	81	19.5117	0.574219	18.9375
Woreta	RUSSET	82	3	2	32	6.2	37.2	101	98.28	89.5	20.1273	0.395313	19.732
Woreta	RUSSET	82	3	3	46	8	42	99	88.6925	68	30.6727	0.359375	30.3134
Woreta	REDCOACH	82	7	1	7	9.8	41.12	105	70.5325	81.2	16.9336	0.417969	16.5156
Woreta	REDCOACH	82	7	2	28	9.8	40	94	67.3125	102	17.4918	0.675781	16.816
Woreta	REDCOACH	82	7	3	42	8.6	46	95	71.365	92.5	17.8827	0.35	17.5327
Woreta	JAMBAR	82	11	1	11	8.6	39.1	99	74.21	80.7	19.9531	0.425	19.5281
Woreta	JAMBAR	82	11	2	22	8.8	40.8	96	49.57	70.8	16.6328	0.811562	15.8212
Woreta	JAMBAR	82	11	3	35	9.8	45	98	90.065	86.8	34.8598	0.316406	34.5434
Woreta	BOMBYRED	82	15	1	15	10.8	49.84	113	78.01	91.6	21.995	0.614844	21.3802
Woreta	BOMBYRED	82	15	2	25	9.4	43.8	98	88.9	86.9	19.898	0.632812	19.2652
Woreta	BOMBYRED	82	15	3	39	9.4	42.8	100	88.625	79.3	20.0898	0.53125	19.5586
Woreta	RUSSET	123	4	1	4	8.6	41.08	101	56.0225	79.3	20.8477	0.373437	20.4742
Woreta	RUSSET	123	4	2	24	7.4	48	95	82.6	75	19.2031	0.346094	18.857
Woreta	RUSSET	123	4	3	45	8.3	40.2	103	72.6275	62.3	29.2734	0.398438	28.875
Woreta	REDCOACH	123	8	1	8	9.2	38.26	107	64.6575	73.5	16.1562	0.372656	15.7835
Woreta	REDCOACH	123	8	2	23	9.6	43.4	96	62.58	86.2	17.293	0.335938	16.957
Woreta	REDCOACH	123	8	3	41	10	46.8	104	73.7975	87.3	19.7344	0.503906	19.2305
Woreta	JAMBAR	123	12	1	12	8.8	38.02	101	80.0625	67.7	15.9492	0.354648	15.5946
Woreta	JAMBAR	123	12	2	31	8.8	42.8	96	64.96	71.5	14.8594	0.671094	14.1883
Woreta	JAMBAR	123	12	3	36	9.2	43	100	66.49	85.3	27.7704	0.417969	27.3524
Woreta	BOMBYRED	123	16	1	16	9.4	42.2	118	76.83	80.1	19.9724	0.363281	19.6091
Woreta	BOMBYRED	123	16	2	21	10	46.6	106	68.7525	79.9	15.3555	0.664844	14.6906
Woreta	BOMBYRED	123	16	3	40	10.8	44.6	105	79.375	76.4	15.2109	0.402344	14.8086

## Sheet: Quality
Location	Var	N	Trt	Rep	Plot	TSS	FRMN				Rep	Location	Var	N	PUG
Koga	RUSSET	0	1	1	1	7	8.67				1	Koga	RUSSET	0	8.2562
Koga	RUSSET	41	2	1	2	8	9.05				1	Koga	RUSSET	41	8.3573
Koga	RUSSET	82	3	1	3	6	9.23				1	Koga	RUSSET	82	8.46842
Koga	RUSSET	123	4	1	4	6	9.04				1	Koga	RUSSET	123	8.58
Koga	REDCOACH	0	5	1	5	6	8.54				1	Koga	REDCOACH	0	7.3
Koga	REDCOACH	41	6	1	6	6	9.1				1	Koga	REDCOACH	41	7.38
Koga	REDCOACH	82	7	1	7	8	10.91				1	Koga	REDCOACH	82	7.31579
Koga	REDCOACH	123	8	1	8	8	9.12				1	Koga	REDCOACH	123	7.5
Koga	JAMBAR	0	9	1	9	7	7.65				1	Koga	JAMBAR	0	7.045
Koga	JAMBAR	41	10	1	10	8	9.12				1	Koga	JAMBAR	41	7.105
Koga	JAMBAR	82	11	1	11	8	11.4				1	Koga	JAMBAR	82	7.00526
Koga	JAMBAR	123	12	1	12	10	9.31				1	Koga	JAMBAR	123	7.225
Koga	BOMBYRED	0	13	1	13	9	7.37				1	Koga	BOMBYRED	0	9.7
Koga	BOMBYRED	41	14	1	14	10	9.5				1	Koga	BOMBYRED	41	9.72
Koga	BOMBYRED	82	15	1	15	11	10.29				1	Koga	BOMBYRED	82	9.72105
Koga	BOMBYRED	123	16	1	16	10	8.99				1	Koga	BOMBYRED	123	9.84
Koga	JAMBAR	41	10	2	17	8	11.4				1	Woramit	RUSSET	0	10.9
Koga	RUSSET	0	1	2	18	8	8.67				1	Woramit	RUSSET	41	10.98
Koga	REDCOACH	0	5	2	19	6	7.91				1	Woramit	RUSSET	82	10.8737
Koga	BOMBYRED	41	14	2	20	9	8.99				1	Woramit	RUSSET	123	11.09
Koga	BOMBYRED	123	16	2	21	10	7.37				1	Woramit	REDCOACH	0	7.3
Koga	JAMBAR	82	11	2	22	8	7.65				1	Woramit	REDCOACH	41	7.38
Koga	REDCOACH	123	8	2	23	8	9.12				1	Woramit	REDCOACH	82	7.48421
Koga	RUSSET	123	4	2	24	6	9.14				1	Woramit	REDCOACH	123	7.88
Koga	BOMBYRED	82	15	2	25	11	9.5				1	Woramit	JAMBAR	0	6.35
Koga	REDCOACH	41	6	2	26	6	8.54				1	Woramit	JAMBAR	41	6.4
Koga	RUSSET	41	2	2	27	7	9.05				1	Woramit	JAMBAR	82	6.59474
Koga	REDCOACH	82	7	2	28	8	9.1				1	Woramit	JAMBAR	123	6.8
Koga	BOMBYRED	0	13	2	29	9.5	10.29				1	Woramit	BOMBYRED	0	5.8
Koga	JAMBAR	0	9	2	30	7	9.12				1	Woramit	BOMBYRED	41	5.9
Koga	JAMBAR	123	12	2	31	10	9.31				1	Woramit	BOMBYRED	82	6.03684
Koga	RUSSET	82	3	2	32	6	9.23				1	Woramit	BOMBYRED	123	6.25
Koga	JAMBAR	0	9	3	33	7	7.65				1	Woreta	RUSSET	0	13.14
Koga	JAMBAR	41	10	3	34	8	9.12				1	Woreta	RUSSET	41	13.25
Koga	JAMBAR	82	11	3	35	8	11.4				1	Woreta	RUSSET	82	13.3579
Koga	JAMBAR	123	12	3	36	10	9.31				1	Woreta	RUSSET	123	13.57
Koga	BOMBYRED	0	13	3	37	10	8.99				1	Woreta	REDCOACH	0	11.49
Koga	BOMBYRED	41	14	3	38	9	9.5				1	Woreta	REDCOACH	41	11.51
Koga	BOMBYRED	82	15	3	39	11	10.29				1	Woreta	REDCOACH	82	11.6316
Koga	BOMBYRED	123	16	3	40	10	7.37				1	Woreta	REDCOACH	123	11.65
Koga	REDCOACH	123	8	3	41	8	9.12				1	Woreta	JAMBAR	0	11.11
Koga	REDCOACH	82	7	3	42	8	9.91				1	Woreta	JAMBAR	41	11.13
Koga	REDCOACH	41	6	3	43	6	9.1				1	Woreta	JAMBAR	82	11.2474
Koga	REDCOACH	0	5	3	44	6	8.54				1	Woreta	JAMBAR	123	11.46
Koga	RUSSET	123	4	3	45	6	9.14				1	Woreta	BOMBYRED	0	13.9
Koga	RUSSET	82	3	3	46	6	9.23				1	Woreta	BOMBYRED	41	14
Koga	RUSSET	41	2	3	47	8	9.05				1	Woreta	BOMBYRED	82	14.1658
Koga	RUSSET	0	1	3	48	7	8.67				1	Woreta	BOMBYRED	123	14.38
Woramit	RUSSET	0	1	1	1	7	9.67				2	Koga	RUSSET	0	8.53
Woramit	RUSSET	41	2	1	2	8	9.74				2	Koga	RUSSET	41	8.55
Woramit	RUSSET	82	3	1	3	7	8.86				2	Koga	RUSSET	82	8.65526
Woramit	RUSSET	123	4	1	4	8	7.84				2	Koga	RUSSET	123	8.89
Woramit	REDCOACH	0	5	1	5	8	7.24				2	Koga	REDCOACH	0	7.2.9
Woramit	REDCOACH	41	6	1	6	9	9.84				2	Koga	REDCOACH	41	7.31
Woramit	REDCOACH	82	7	1	7	9	9.91				2	Koga	REDCOACH	82	7.41842
Woramit	REDCOACH	123	8	1	8	9	8.97				2	Koga	REDCOACH	123	7.64
Woramit	JAMBAR	0	9	1	9	9	8.42				2	Koga	JAMBAR	0	7.12
Woramit	JAMBAR	41	10	1	10	10	7.8				2	Koga	JAMBAR	41	7.14
Woramit	JAMBAR	82	11	1	11	9	9.16				2	Koga	JAMBAR	82	7.24737
Woramit	JAMBAR	123	12	1	12	10	7.33				2	Koga	JAMBAR	123	7.46
Woramit	BOMBYRED	0	13	1	13	14	7.16				2	Koga	BOMBYRED	0	10.7
Woramit	BOMBYRED	41	14	1	14	13	8.61				2	Koga	BOMBYRED	41	10.9
Woramit	BOMBYRED	82	15	1	15	12	9.33				2	Koga	BOMBYRED	82	10.9974
Woramit	BOMBYRED	123	16	1	16	13	7.26				2	Koga	BOMBYRED	123	11
Woramit	JAMBAR	41	10	2	17	10	7.8				2	Woramit	RUSSET	0	10.6
Woramit	RUSSET	0	1	2	18	7	9.67				2	Woramit	RUSSET	41	10.61
Woramit	REDCOACH	0	5	2	19	8	9.91				2	Woramit	RUSSET	82	10.6132
Woramit	BOMBYRED	41	14	2	20	13	9.33				2	Woramit	RUSSET	123	10.83
Woramit	BOMBYRED	123	16	2	21	13	7.26				2	Woramit	REDCOACH	0	7.89
Woramit	JAMBAR	82	11	2	22	9	9.16				2	Woramit	REDCOACH	41	7.9
Woramit	REDCOACH	123	8	2	23	9	8.97				2	Woramit	REDCOACH	82	7.98158
Woramit	RUSSET	123	4	2	24	8	7.84				2	Woramit	REDCOACH	123	8.01
Woramit	BOMBYRED	82	15	2	25	12	7.16				2	Woramit	JAMBAR	0	6.88
Woramit	REDCOACH	41	6	2	26	9	9.84				2	Woramit	JAMBAR	41	6.89
Woramit	RUSSET	41	2	2	27	8	9.74				2	Woramit	JAMBAR	82	6.90263
Woramit	REDCOACH	82	7	2	28	9	7.24				2	Woramit	JAMBAR	123	7.22
Woramit	BOMBYRED	0	13	2	29	15	8.61				2	Woramit	BOMBYRED	0	6.8
Woramit	JAMBAR	0	9	2	30	9	8.42				2	Woramit	BOMBYRED	41	6.89
Woramit	JAMBAR	123	12	2	31	10	7.33				2	Woramit	BOMBYRED	82	6.93421
Woramit	RUSSET	82	3	2	32	7	8.86				2	Woramit	BOMBYRED	123	6.99
Woramit	JAMBAR	0	9	3	33	9	7.8				2	Woreta	RUSSET	0	11.1
Woramit	JAMBAR	41	10	3	34	10	8.42				2	Woreta	RUSSET	41	11.18
Woramit	JAMBAR	82	11	3	35	9	9.16				2	Woreta	RUSSET	82	11.2789
Woramit	JAMBAR	123	12	3	36	10	7.33				2	Woreta	RUSSET	123	11.4
Woramit	BOMBYRED	0	13	3	37	12.5	7.26				2	Woreta	REDCOACH	0	11.42
Woramit	BOMBYRED	41	14	3	38	13	8.61				2	Woreta	REDCOACH	41	11.45
Woramit	BOMBYRED	82	15	3	39	12	9.33				2	Woreta	REDCOACH	82	11.6553
Woramit	BOMBYRED	123	16	3	40	13	7.16				2	Woreta	REDCOACH	123	11.87
Woramit	REDCOACH	123	8	3	41	9	8.97				2	Woreta	JAMBAR	0	10.91
Woramit	REDCOACH	82	7	3	42	9	9.91				2	Woreta	JAMBAR	41	10.92
Woramit	REDCOACH	41	6	3	43	9	9.84				2	Woreta	JAMBAR	82	10.9289
Woramit	REDCOACH	0	5	3	44	8	7.24				2	Woreta	JAMBAR	123	11.15
Woramit	RUSSET	123	4	3	45	8	7.84				2	Woreta	BOMBYRED	0	15.2
Woramit	RUSSET	82	3	3	46	7	9.74				2	Woreta	BOMBYRED	41	15.33
Woramit	RUSSET	41	2	3	47	8	9.67				2	Woreta	BOMBYRED	82	15.4368
Woramit	RUSSET	0	1	3	48	7	8.86				2	Woreta	BOMBYRED	123	15.65
Woreta	RUSSET	0	1	1	1	8	7.37				3	Koga	RUSSET	0	7.5
Woreta	RUSSET	41	2	1	2	8.3	9.25				3	Koga	RUSSET	41	7.51
Woreta	RUSSET	82	3	1	3	7.6	9.31				3	Koga	RUSSET	82	7.59737
Woreta	RUSSET	123	4	1	4	9.1	8.44				3	Koga	RUSSET	123	7.84
Woreta	REDCOACH	0	5	1	5	9	6.73				3	Koga	REDCOACH	0	6.5
Woreta	REDCOACH	41	6	1	6	8.7	8.76				3	Koga	REDCOACH	41	6.51
Woreta	REDCOACH	82	7	1	7	7.3	9.84				3	Koga	REDCOACH	82	6.61053
Woreta	REDCOACH	123	8	1	8	9.8	8.48				3	Koga	REDCOACH	123	6.83
Woreta	JAMBAR	0	9	1	9	8.5	8.71				3	Koga	JAMBAR	0	10
Woreta	JAMBAR	41	10	1	10	10.9	8.05				3	Koga	JAMBAR	41	10.002
Woreta	JAMBAR	82	11	1	11	10.9	7.67				3	Koga	JAMBAR	82	10.0211
Woreta	JAMBAR	123	12	1	12	9.7	8.93				3	Koga	JAMBAR	123	10.24
Woreta	BOMBYRED	0	13	1	13	6.7	8.93				3	Koga	BOMBYRED	0	10.5
Woreta	BOMBYRED	41	14	1	14	12.5	6.99				3	Koga	BOMBYRED	41	10.7
Woreta	BOMBYRED	82	15	1	15	14.1	11.4				3	Koga	BOMBYRED	82	10.7737
Woreta	BOMBYRED	123	16	1	16	13.5	6.99				3	Koga	BOMBYRED	123	10.99
Woreta	JAMBAR	41	10	2	17	10.9	8.05				3	Woramit	RUSSET	0	10
Woreta	RUSSET	0	1	2	18	8	9.25				3	Woramit	RUSSET	41	10.004
Woreta	REDCOACH	0	5	2	19	9	9.84				3	Woramit	RUSSET	82	10.0316
Woreta	BOMBYRED	41	14	2	20	6.7	6.99				3	Woramit	RUSSET	123	10.25
Woreta	BOMBYRED	123	16	2	21	13.5	6.99				3	Woramit	REDCOACH	0	7.5
Woreta	JAMBAR	82	11	2	22	10.9	7.67				3	Woramit	REDCOACH	41	7.6
Woreta	REDCOACH	123	8	2	23	9.8	8.48				3	Woramit	REDCOACH	82	7.80789
Woreta	RUSSET	123	4	2	24	9.1	8.44				3	Woramit	REDCOACH	123	7.9
Woreta	BOMBYRED	82	15	2	25	14.1	8.93				3	Woramit	JAMBAR	0	6
Woreta	REDCOACH	41	6	2	26	8.7	6.73				3	Woramit	JAMBAR	41	6.005
Woreta	RUSSET	41	2	2	27	8.3	9.31				3	Woramit	JAMBAR	82	6.05526
Woreta	REDCOACH	82	7	2	28	7.3	8.76				3	Woramit	JAMBAR	123	6.27
Woreta	BOMBYRED	0	13	2	29	13.5	11.4				3	Woramit	BOMBYRED	0	7.31
Woreta	JAMBAR	0	9	2	30	8.5	10.71				3	Woramit	BOMBYRED	41	7.4
Woreta	JAMBAR	123	12	2	31	9.7	8.93				3	Woramit	BOMBYRED	82	7.42895
Woreta	RUSSET	82	3	2	32	7.6	7.37				3	Woramit	BOMBYRED	123	7.64
Woreta	JAMBAR	0	9	3	33	8.5	9.71				3	Woreta	RUSSET	0	9.4
Woreta	JAMBAR	41	10	3	34	10.9	8.05				3	Woreta	RUSSET	41	9.43
Woreta	JAMBAR	82	11	3	35	10.9	7.67				3	Woreta	RUSSET	82	9.43421
Woreta	JAMBAR	123	12	3	36	9.7	8.93				3	Woreta	RUSSET	123	9.65
Woreta	BOMBYRED	0	13	3	37	6.7	6.8				3	Woreta	REDCOACH	0	11.01
Woreta	BOMBYRED	41	14	3	38	13.5	6.99				3	Woreta	REDCOACH	41	11.3
Woreta	BOMBYRED	82	15	3	39	14.1	9.93				3	Woreta	REDCOACH	82	11.3263
Woreta	BOMBYRED	123	16	3	40	13.5	6.99				3	Woreta	REDCOACH	123	11.54
Woreta	REDCOACH	123	8	3	41	9.8	8.48				3	Woreta	JAMBAR	0	10.59
Woreta	REDCOACH	82	7	3	42	7.3	8.76				3	Woreta	JAMBAR	41	10.6
Woreta	REDCOACH	41	6	3	43	8.7	6.73				3	Woreta	JAMBAR	82	10.6263
Woreta	REDCOACH	0	5	3	44	9	9.84				3	Woreta	JAMBAR	123	10.84
Woreta	RUSSET	123	4	3	45	9.1	8.44				3	Woreta	BOMBYRED	0	15
Woreta	RUSSET	82	3	3	46	7.6	7.37				3	Woreta	BOMBYRED	41	15.01
Woreta	RUSSET	41	2	3	47	8.3	9.31				3	Woreta	BOMBYRED	82	15.2263
Woreta	RUSSET	0	1	3	48	8	9.25				3	Woreta	BOMBYRED	123	15.44

## Sheet: SS BEFORE
Soil physical and chemical properties analysis of experimental site soil _ Before Transplanting
Soil Properties	Location
	Koga	Woramit	Wereta
Sand(%)
Silt (%)
Clay(%)
pH
CEC(%)
Organic Carbon(%)
Total Nitrogen(%)
Avilable Nitrogen
Total Phosphorus
Total Potassium

## Sheet: Pungency
Pungency /Pyruvic acid
		Pungency /Pyruvic acid
TRT	Sample	RUN1	RUN2	RUN3
WRTRU	S1
WRTRC	S2
WRTJM	S3
WRTBR	S4
KGARU	S5
KGARC	S6
KGAJM	S7
KGABR	S8
WRTARU	S9
WRTARC	S10
WRTAJM	S11
WRTABR	S12

## Sheet: SS AFTER HARVEST
Soil physical and chemical properties analysis of experimental site soil _ After Harvesting
LOCATION
Treatment	Soil Properties
	Soil Texture
	Sand (%)	Silt(%)	Clay(%)	pH	CEC (%)	Organic Carbon	Total Nitrogen	Avilable Nitrogen	Total Phosphorus	Total Potassium
T1
T2
T3
T4
T5
T6
T7
T8
T9
T10
T11
T12
T13
T14
T15
T16
T17
T18
T19
T20
T21
T22
T23
T24
T25
T26
T27
T28
T29
T30
T31
T32
T33
T34
T35
T36
T37
T38
T39
T40
T41
T42
T43
T44
T45
T46
T47
T48
